# Supplementary material for: Profiling Antibody Response Patterns in COVID-19: Spike S1-Reactive IgA Signature in the Evolution of SARS-CoV-2 Infection
Source: Front Immunol. 2021 Nov 3;12:772239. doi: 10.3389/fimmu.2021.772239 (PMC8595940; doi:10.3389/fimmu.2021.772239)
Supplement: Supplementary file 6 [file Table_4.xlsx]

## Sheet: S1.IgA baseline
Initial model
Parameter	Value	Std.Error	p-value
Intercept	3.47599	1.7606	0.0563
Time (Reference=T0, Time<=30 days)
T1 (Time 30-60 days)	3.64088	0.807149	0.0001
T2 (Time >60 days)	2.09166	0.685512	0.0043
Group (Reference=T0_S1.IgA10<=10)
T0_S1.IgA10>10	3.00368	0.850294	0.0022
Sex=Male (Reference=Female)	1.5009	0.775909	0.0681
Age	0.051535	0.0259412	0.0616
Time by group interaction
T1*T0_S1.IgA10>10	-3.60301	1.20576	0.0051
T2 *T0_S1.IgA10>10	-3.28551	1.11376	0.0056
Outcome: IC50 (log2 transformed)
Final selected model (backward procedure)
Parameter	Value	Std.Error	p-value
Intercept	7.34369	0.496527	<0.001
Time (Reference=T0, Time<=30 days)
T1 (Time 30-60 days)	3.38647	0.803126	0.0002
T2 (Time >60 days)	2.10111	0.688878	0.0043
Group (Reference=T0_S1.IgA10<=10)
T0_S1.IgA10>10	3.86906	0.810047	0.0001
Time by group interaction
T1*T0_S1.IgA10>10	-3.37604	1.20776	0.0084
T2*T0_S1.IgA10>10	-3.27781	1.12513	0.0062
Outcome: IC50 (log2 transformed)
Post-hoc test after linear mixed-effects model (group differences at fixed time point)
Time = T0 (Time<=30 days)
contrast	p-value
<=10 - >10	0.0001
Time = T1 (Time 30-60 days)
contrast	p-value
<=10 - >10	0.635
Time = T2 (Time >60 days)
contrast	p-value
<=10 - >10	0.5295

## Sheet: S2.IgA baseline
Initial and selected final model
Parameter	Value	Std.Error	p-value
Intercept	3.66788	1.5932	0.0271
Time (Reference=Time<=30 days)
Time>30 days	2.17154	0.586169	0.0007
Group (Reference=T0_S2.IgA10<=10)
T0_S2.IgA10>10	3.149	0.940035	0.0034
Sex=Male (Reference=Female)	1.77792	0.64253	0.0123
Age	0.051634	0.0240194	0.0447
Time by group interaction
Time>30*T0_S2.IgA10>10	-3.27512	1.1753	0.0084
Outcome: IC50 (log2 transformed)
Post-hoc test after linear mixed-effects model (group differences at fixed time point)
Time <=30 days
contrast	p-value
<=10 - >10	0.0034
Time>30 days
contrast	p-value
<=10 - >10	0.8746

## Sheet: S1.IgG baseline
Initial and selected final model
Parameter	Value	Std.Error	p-value
Intercept	3.69946	1.54432	0.0218
Time (Reference=Time<=30 days)
Time>30 days	2.3261	0.594276	0.0004
Group (Reference=T0_S1.IgG10<=10)
T0_S1.IgG10>10	3.08027	0.846534	0.0017
Sex=Male (Reference=Female)	1.65293	0.644012	0.0189
Age	0.049224	0.0230156	0.0457
Time by group interaction
Time>30:T0_S1.IgG10>10	-3.04187	1.09901	0.0088
Outcome: IC50 (log2 transformed)
Post-hoc test after linear mixed-effects model (group differences at fixed time point)
Time <=30 days
contrast	p-value
<=10 - >10	0.0017
Time>30 days
contrast	p-value
<=10 - >10	0.9603

## Sheet: S2.IgG baseline
Initial model
Parameter	Value	Std.Error	p-value
Intercept	2.86415	1.72033	0.1049
Time (Reference=T0, Time<=30 days)
T1 (Time 30-60 days)	2.98676	1.07028	0.0085
T2 (Time >60 days)	1.9559	0.977109	0.0531
Group (Reference=T0_S2.IgG10<=10)
T0_S2.IgG10>10	0.74451	0.858367	0.3966
Sex=Male (Reference=Female)	1.96178	0.708216	0.0122
Age	0.0669471	0.0253301	0.016
Time by group interaction
T1*T0_S2.IgG10>10	-1.20608	1.37381	0.386
T2*T0_S2.IgG10>10	-1.81643	1.25166	0.1556
Outcome: IC50 (log2 transformed)
Final selected model (backward procedure)
Parameter	Value	Std.Error	p-value
(Intercept)	3.3352	1.58452	0.0422
Time (Reference=T0, Time<=30 days)
T1 (Time 30-60 days)	2.23666	0.676478	0.0021
T2 (Time >60 days)	0.832301	0.617474	0.1859
Sex=Male (Reference=Female)	1.95501	0.663177	0.008
Age	0.067008	0.0232985	0.0093
Outcome: IC50 (log2 transformed)

## Sheet: S1.IgM baseline
Initial and selected final model
Parameter	Value	Std.Error	p-value
Intercept	2.86699	1.64888	0.0909
Time (Reference=T0, Time<=30 days)
T1 (Time 30-60 days)	3.3145	0.916224	0.0009
T2 (Time >60 days)	1.9649	0.762458	0.0143
Group (Reference=T0_S1.IgM10<=10)
T0_S1.IgM10>10	2.08614	0.8099	0.0185
Sex=Male (Reference=Female)	1.79042	0.720284	0.0224
Age	0.061279	0.0242093	0.0204
Time by group interaction
T1*T0_S1.IgM10>10	-2.35348	1.28234	0.075
T2*T0_S1.IgM10>10	-2.57736	1.19062	0.0373
Outcome: IC50 (log2 transformed)
Post-hoc test after linear mixed-effects model (group differences at fixed time point)
Time = T0 (Time<=30 days)
contrast	p-value
<=10 - >10	0.0185
Time = T1 (Time 30-60 days)
contrast	p-value
<=10 - >10	0.8056
Time = T2 (Time >60 days)
contrast	p-value
<=10 - >10	0.6176

## Sheet: S2.IgM baseline
Initial model
Parameter	Value	Std.Error	p-value
Intercept	3.22897	1.69791	0.065
Time (Reference=Time<=30 days)
Time>30 days	1.32899	0.61857	0.0383
Group (Reference=T0_S2.IgM10<=10)
T0_S2.IgM10>10	0.330097	1.07962	0.7631
Sex=Male (Reference=Female)	1.84219	0.685593	0.0146
Age	0.069371	0.0247201	0.0113
Time by group interaction
Time>30 days*T0_S2.IgM10>10	0.47697	1.4137	0.7377
Outcome: IC50 (log2 transformed)
Final selected model (backward procedure)
Parameter	Value	Std.Error	p-value
Intercept	3.56476	1.61832	0.0337
Time (Reference=Time<=30 days)
Time>30 days	1.43026	0.549628	0.0131
Sex=Male (Reference=Female)	1.86486	0.677548	0.0123
Age	0.064317	0.0238193	0.0138
Outcome: IC50 (log2 transformed)
