# Supplementary material for: Profiling Antibody Response Patterns in COVID-19: Spike S1-Reactive IgA Signature in the Evolution of SARS-CoV-2 Infection
Source: Front Immunol. 2021 Nov 3;12:772239. doi: 10.3389/fimmu.2021.772239 (PMC8595940; doi:10.3389/fimmu.2021.772239)
Supplement: Supplementary file 7 [file Table_5.xlsx]

## Sheet: Table S5
Binding assays for WHO International Standard (WHO IS) and reference panel (WHO RP) for anti-SARS-CoV-2 antibodies
	A	AU (REFERRED TO SAMPLES DILUTED 1:100)
			S2			S1			NP
		SAMPLE ID	IgG	IgA	IgM	IgG	IgA	IgM	IgG	IgA	IgM
		CTRL+ high	16.8204	19.8042	6.9	22.34	17.67	12.58	54.96	34.5	23.15
		CTRL+ mid	18.1561	10.7441	9.5	22.68	27.48	21.25	18.61	16.1	3.75
		NHP-10	7.65822	4.43864	4.87	8.24	7.92	5.83	ND	ND	ND
		NHP-11	5.65956	5.1436	5.58	6.5	9.17	6.73	ND	ND	ND
		NHP pool	6.21	5.4	5.19	5.9	8.53	7.06	7.11	5.32	4.3
		WHO RP (20/150)	16.9688	15.5483	13.11	20.85	19.47	14.03	51.82	34.08	9.53
		WHO RP (20/148)	13.2287	3.17232	3.11	19.29	7.62	3.09	48.11	46.99	1.59
		WHO RP (20/144)	13.8521	12.2977	3.59	12.89	9.81	4.66	25.75	4.79	2.34
		WHO RP (20/140)	12.2591	3.1201	3.84	10.87	5.15	4.5	5.46	6.7	2.06
		WHO RP (20/142)	10.5177	5.57441	2.68	12.43	9.61	3.15	5.36	5	1.82
		WHO IS (20/136)	17.1667	13.0679	5.12	21.03	12.38	6.72	50.21	25.39	4.32
		CUT OFF	10	10	10	10	10	10	10	10	10
	B	IU/ml (relative to WHO International Standard 20/136)
			S2		S1		NP
		SAMPLE ID	IgG	IgA	IgG	IgA	IgG	IgA
		CTRL+ high	979.827	1515.48	1062.29	1427.3	1094.6	1358.8
		CTRL+ mid	1057.64	822.178	1078.46	2219.71	370.643	634.108
		NHP-10	446.11	339.66	391.821	639.742	ND	ND
		NHP-11	329.683	393.606	309.082	740.711	ND	ND
		NHP-pool	361.747	413.227	280.552	689.015	141.605	1231.48
		WHO RP (20/150)	988.473	1189.81	991.441	1572.7	1032.07	1342.26
		WHO RP (20/148)	770.605	242.757	917.261	615.509	958.176	1850.73
		WHO RP (20/144)	806.916	941.059	612.934	792.407	512.846	188.657
		WHO RP (20/140)	714.121	238.761	516.881	415.994	108.743	263.883
		WHO RP (20/142)	612.68	426.573	591.06	776.252	106.752	196.928
		WHO IS (20/136)	1000	1000	1000	1000	1000	1000
		CUT OFF	582.524	765.235	475.511	807.754	199.164	393.856
		Legend
		NHP: Normal Human Plasma, collected from healthy donors before 2019;
		NHP pool: a pool of 8 NHP previously tested and showing no reactivity in S1, S2 and NP binding assay
